# Supplementary material for: Association Between Obesity Indices and Heart Rate Variability: A Cross‐Sectional Study in Asian Young College Students
Source: Cardiol Res Pract. 2026 Jun 13;2026:5718188. doi: 10.1155/crp/5718188 (PMC13263787; doi:10.1155/crp/5718188)
Supplement: Supplementary file 2 — Supporting Information 2 Table S1. Spearman correlation matrices between obesity indices and HRV parameters by sex. [file CRP-2026-5718188-s004.xlsx]

## Sheet: sheet1
Table S1a.Spearman Correlation Matrices By Sex(Male:Obesity vs HRV)
	SDNN	rMSSD	SDSD	TP	LF	HF	LF/HF	pNN50	LFnorm	HFnorm
BMI	-0.1611*	-0.1809*	-0.1619*	-0.1591*	-0.0909*	-0.2001*	0.2103*	-0.1783*	0.1797*	-0.2027*
WC	-0.1710*	-0.1997*	-0.1712*	-0.1690*	-0.1120*	-0.2175*	0.2237*	-0.2030*	0.1666*	-0.2205*
WHR	-0.1399*	-0.1665*	-0.1395*	-0.1390*	-0.0996*	-0.1764*	0.1610*	-0.1661*	0.1325*	-0.1701*
BFP	-0.1624*	-0.1819*	-0.1632*	-0.1605*	-0.0940*	-0.2011*	0.2094*	-0.1790*	0.1771*	-0.2028*
WHtR	-0.1620*	-0.1914*	-0.1622*	-0.1595*	-0.0970*	-0.2065*	0.2224*	-0.1945*	0.1764*	-0.2153*
ABSI	-0.0649	-0.0837*	-0.0640	-0.0646	-0.0453	-0.0859*	0.0932*	-0.0887*	0.0528	-0.0937*
BAI	-0.1259*	-0.1482*	-0.1267*	-0.1231*	-0.0663	-0.1613*	0.1931*	-0.1515*	0.1539*	-0.1796*
WWI	-0.1070*	-0.1317*	-0.1065*	-0.1055*	-0.0657	-0.1368*	0.1513*	-0.1364*	0.1120*	-0.1466*
Table S1b.Spearman Correlation Matrices By Sex(FeMale:Obesity vs HRV)
	SDNN	rMSSD	SDSD	TP	LF	HF	LF/HF	pNN50	LFnorm	HFnorm
BMI	-0.0820*	-0.1120*	-0.0817*	-0.0789*	-0.0502*	-0.1338*	0.1383*	-0.0756*	0.0959*	-0.1549*
WC	-0.0735*	-0.0910*	-0.0730*	-0.0722*	-0.0529*	-0.1189*	0.1212*	-0.0624*	0.0830*	-0.1345*
WHR	-0.0659*	-0.0698*	-0.0656*	-0.0655*	-0.0477*	-0.0852*	0.0705*	-0.0541*	0.0568*	-0.0804*
BFP	-0.0825*	-0.1145*	-0.0822*	-0.0791*	-0.0486*	-0.1354*	0.1412*	-0.0784*	0.0984*	-0.1580*
WHtR	-0.0731*	-0.0960*	-0.0727*	-0.0712*	-0.0445*	-0.1214*	0.1284*	-0.0691*	0.0912*	-0.1410*
ABSI	-0.0144	-0.0084	-0.0140	-0.0146	-0.0233	-0.0176	0.0104	-0.0057	-0.0050	-0.0116
BAI	-0.0557*	-0.0921*	-0.0553*	-0.0520*	-0.0336	-0.1102*	0.1258*	-0.0694*	0.0735*	-0.1430*
WWI	-0.0396	-0.0479*	-0.0392	-0.0387	-0.0313	-0.0639*	0.0626*	-0.0347	0.0353	-0.0707*
Table S1c.Spearman Correlation Matrices By Sex(Male:Obesity vs Obesity)
	BMI	WC	WHR	BFP	WHtR	ABSI	BAI	WWI
BMI	1.0000	0.8165*	0.5818*	0.9997*	0.8180*	-0.0088	0.7466*	0.3804*
WC		1.0000	0.8198*	0.8183*	0.9691*	0.4934*	0.7332*	0.7609*
WHR			1.0000	0.5825*	0.8258*	0.6060*	0.4036*	0.7922*
BFP				1.0000	0.8166*	-0.0077	0.7412*	0.3785*
WHtR					1.0000	0.4899*	0.8200*	0.8145*
ABSI						1.0000	0.2154*	0.8689*
BAI							1.0000	0.5874*
WWI								1.0000
Table S1d.Spearman Correlation Matrices By Sex(FeMale:Obesity vs Obesity)
	BMI	WC	WHR	BFP	WHtR	ABSI	BAI	WWI
BMI	1.0000	0.7587*	0.4179*	0.9938*	0.7670*	-0.1520*	0.7117*	0.2168*
WC		1.0000	0.7206*	0.7414*	0.9518*	0.4444*	0.6305*	0.6887*
WHR			1.0000	0.4245*	0.7383*	0.5818*	0.1701*	0.7388*
BFP				1.0000	0.7767*	-0.1500*	0.7378*	0.2370*
WHtR					1.0000	0.4331*	0.7407*	0.7543*
ABSI						1.0000	0.0698*	0.8800*
BAI							1.0000	0.4258*
WWI								1.0000
Table S1e.Spearman Correlation Matrices By Sex(Male:HRV vs HRV)
	SDNN	rMSSD	SDSD	TP	LF	HF	LF/HF	pNN50	LFnorm	HFnorm
SDNN	1.0000	0.8908*	0.9999*	0.9976*	0.8615*	0.8760*	-0.4113*	0.8403*	-0.3210*	0.4019*
rMSSD		1.0000	0.8907*	0.8763*	0.7672*	0.9831*	-0.6563*	0.9317*	-0.3934*	0.7094*
SDSD			1.0000	0.9975*	0.8618*	0.8758*	-0.4105*	0.8407*	-0.3201*	0.4015*
TP				1.0000	0.8654*	0.8656*	-0.3953*	0.8315*	-0.3150*	0.3802*
LF					1.0000	0.7343*	-0.1306*	0.7229*	0.1076*	0.2332*
HF						1.0000	-0.7167*	0.9264*	-0.4488*	0.7592*
LF/HF							1.0000	-0.6202*	0.7599*	-0.9329*
pNN50								1.0000	-0.3741*	0.6635*
LFnorm									1.0000	-0.5708*
HFnorm										1.0000
Table S1f.Spearman Correlation Matrices By Sex(FeMale:HRV vs HRV)
	SDNN	rMSSD	SDSD	TP	LF	HF	LF/HF	pNN50	LFnorm	HFnorm
SDNN	1.0000	0.9043*	0.9999*	0.9965*	0.8556*	0.8866*	-0.3658*	0.8354*	-0.2561*	0.4019*
rMSSD		1.0000	0.9045*	0.8899*	0.7368*	0.9760*	-0.6059*	0.9269*	-0.3894*	0.6906*
SDSD			1.0000	0.9964*	0.8557*	0.8869*	-0.3661*	0.8353*	-0.2563*	0.4024*
TP				1.0000	0.8592*	0.8806*	-0.3548*	0.8310*	-0.2516*	0.3864*
LF					1.0000	0.7128*	-0.0317	0.6799*	0.1970*	0.1870*
HF						1.0000	-0.6626*	0.9190*	-0.4370*	0.7442*
LF/HF							1.0000	-0.5941*	0.8236*	-0.9116*
pNN50								1.0000	-0.3892*	0.6686*
LFnorm									1.0000	-0.6321*
HFnorm										1.0000
NOTE：*FDR-adjusted p < 0.05.Abbreviations: BMI, body mass index; WC, waist circumference; WHR, waist-to-hip ratio; BFP , body fat percentage; WHtR , waist-to-height ratio; ABSI , A Body Shape Index; BAI , Body Adiposity Index; WWI , Waist-to-Weight Index; HRV, heart rate variability; SDNN, standard deviation of NN intervals; rMSSD, root mean square of successive differences; SDSD, standard deviat…
