# Supplementary material for: Association Between Obesity Indices and Heart Rate Variability: A Cross‐Sectional Study in Asian Young College Students
Source: Cardiol Res Pract. 2026 Jun 13;2026:5718188. doi: 10.1155/crp/5718188 (PMC13263787; doi:10.1155/crp/5718188)
Supplement: Supplementary file 3 — Supporting Information 3 Table S2. Comparison of AIC values for physical activity covariates across HRV domains. [file CRP-2026-5718188-s003.xlsx]

## Sheet: Sheet1
Table S2. Comparison of AIC Values for Physical Activity Covariates Across HRV Domains
HRV Domain	TVED	TEED	PACE
	AIC (ΔAIC)	AIC (ΔAIC)	AIC (ΔAIC)
SDNN (General Autonomic Function)	29298.96 (0.00)	29299.28 (0.32)	29302.21 (3.25)
LF/HF (Sympathovagal Balance)	11922.45 (3.69)	11918.77 (0.00)	11919.01 (0.25)
LFnorm (Specific Frequency Modulation)	27465.42 (4.87)	27465.27 (4.72)	27460.55 (0.00)
Sum (∑AIC)	68686.8	68683.3	68681.8
Note: The Akaike Information Criterion (AIC) was used to evaluate the relative quality of statistical models for each HRV domain using different physical activity covariates. A lower AIC value indicates a better model fit. ΔAIC represents the difference in AIC relative to the best-fitting model (lowest AIC) for each specific HRV domain, which is set to 0.00. The covariate resulting in the lowest …
