# Supplementary material for: Association Between Obesity Indices and Heart Rate Variability: A Cross‐Sectional Study in Asian Young College Students
Source: Cardiol Res Pract. 2026 Jun 13;2026:5718188. doi: 10.1155/crp/5718188 (PMC13263787; doi:10.1155/crp/5718188)
Supplement: Supplementary file 4 — Supporting Information 4 Table S3. Univariate analysis results standardized. [file CRP-2026-5718188-s002.xlsx]

## Sheet: Sheet1
Table S3. Univariate Analysis Results Standardized
HRV Outcome	Sex	Obesity Var	N	β	SE	Beta 95CI Lower	Beta 95CI Upper	p	FDR p	Significance	R squared
SDNN	All	BMI	3180	-1.4717	0.374072	-2.20515	-0.738251	8.5241e-05	0.000357804	***	0.276779
SDNN	All	WC	3180	-1.57097	0.410888	-2.37661	-0.765339	0.000134176	0.000357804	***	0.276584
SDNN	All	WHR	3180	-0.834908	0.422504	-1.66332	-0.00649883	0.0482307	0.0643076		0.274144
SDNN	All	BFP	3180	-1.75576	0.402668	-2.54528	-0.966247	1.34001e-05	0.000107201	***	0.27758
SDNN	All	WHtR	3180	-1.17001	0.381275	-1.91758	-0.422438	0.00216829	0.00433658	**	0.275401
SDNN	All	ABSI	3180	0.146202	0.391488	-0.621394	0.913798	0.708837	0.708837		0.273282
SDNN	All	BAI	3180	-0.776399	0.389341	-1.53978	-0.0130146	0.0462223	0.0643076		0.27416
SDNN	All	WWI	3180	-0.186008	0.378741	-0.928611	0.556595	0.623375	0.708837		0.273305
LF/HF	All	BMI	3180	0.0986335	0.0256544	0.0483326	0.148934	0.00012307	0.000492279	***	0.229641
LF/HF	All	WC	3180	0.0813199	0.0282041	0.0260198	0.13662	0.00396227	0.00633963	**	0.228074
LF/HF	All	WHR	3180	0.0170539	0.028989	-0.0397852	0.073893	0.55638	0.635863		0.226136
LF/HF	All	BFP	3180	0.122661	0.0276094	0.0685264	0.176795	9.18707e-06	7.34966e-05	***	0.230837
LF/HF	All	WHtR	3180	0.0766785	0.0261489	0.025408	0.127949	0.00338787	0.00633963	**	0.228144
LF/HF	All	ABSI	3180	-0.0300678	0.0268412	-0.0826957	0.02256	0.262708	0.350278		0.226357
LF/HF	All	BAI	3180	0.0940521	0.0266631	0.0417734	0.146331	0.000425573	0.00113486	**	0.229075
LF/HF	All	WWI	3180	0.0113652	0.025972	-0.0395584	0.0622888	0.661709	0.661709		0.226098
LFnorm	All	BMI	3180	1.50668	0.312157	0.894628	2.11873	1.45398e-06	5.81592e-06	***	0.132905
LFnorm	All	WC	3180	1.17694	0.343454	0.503528	1.85036	0.000618552	0.0012371	**	0.129759
LFnorm	All	WHR	3180	0.766056	0.35296	0.0740029	1.45811	0.0300523	0.0400698	*	0.127832
LFnorm	All	BFP	3180	1.84098	0.335851	1.18248	2.49949	4.54643e-08	3.63714e-07	***	0.134733
LFnorm	All	WHtR	3180	1.14736	0.318379	0.523112	1.77161	0.000318469	0.000849249	***	0.130099
LFnorm	All	ABSI	3180	-0.502656	0.326976	-1.14376	0.138451	0.124323	0.142084		0.127187
LFnorm	All	BAI	3180	1.04402	0.324972	0.406844	1.6812	0.00132834	0.00212535	**	0.12937
LFnorm	All	WWI	3180	0.150761	0.316441	-0.469689	0.771212	0.633803	0.633803		0.126599
SDNN	Male	BMI	784	-1.74026	0.721784	-3.15714	-0.323386	0.0161374	0.0645495		0.264443
SDNN	Male	WC	784	-1.45052	0.749334	-2.92148	0.0204418	0.0532618	0.142031		0.262496
SDNN	Male	WHR	784	-0.924584	0.839517	-2.57258	0.723407	0.271095	0.399773		0.260094
SDNN	Male	BFP	784	-2.04508	0.722895	-3.46414	-0.626023	0.00478945	0.0383156	*	0.266495
SDNN	Male	WHtR	784	-1.15051	0.729305	-2.58215	0.281134	0.115078	0.230157		0.261305
SDNN	Male	ABSI	784	0.707496	0.805639	-0.873991	2.28898	0.380118	0.43442		0.259674
SDNN	Male	BAI	784	-0.881514	0.849659	-2.54941	0.786386	0.29983	0.399773		0.259965
SDNN	Male	WWI	784	0.167387	0.776118	-1.35615	1.69092	0.8293	0.8293		0.258984
SDNN	Female	BMI	2396	-1.34288	0.439261	-2.20425	-0.481511	0.00225934	0.0060249	**	0.28166
SDNN	Female	WC	2396	-1.64021	0.498477	-2.6177	-0.662716	0.00101485	0.00490601	**	0.282103
SDNN	Female	WHR	2396	-0.805158	0.491471	-1.76891	0.158596	0.101499	0.135332		0.279659
SDNN	Female	BFP	2396	-1.58562	0.489915	-2.54633	-0.624919	0.0012265	0.00490601	**	0.281998
SDNN	Female	WHtR	2396	-1.17582	0.450967	-2.06014	-0.291491	0.00918198	0.018364	*	0.280896
SDNN	Female	ABSI	2396	-0.0615576	0.449334	-0.942683	0.819567	0.891044	0.891044		0.278855
SDNN	Female	BAI	2396	-0.727128	0.437066	-1.5842	0.129939	0.0963118	0.135332		0.279684
SDNN	Female	WWI	2396	-0.315968	0.435491	-1.16995	0.538012	0.46819	0.535074		0.279008
LF/HF	Male	BMI	784	0.0974671	0.0642246	-0.0286071	0.223541	0.129522	0.320565		0.198995
LF/HF	Male	WC	784	0.0719257	0.0666366	-0.0588835	0.202735	0.280757	0.449211		0.197823
LF/HF	Male	WHR	784	0.00972672	0.0745902	-0.136695	0.156149	0.896282	0.896282		0.196638
LF/HF	Male	BFP	784	0.136204	0.0643235	0.00993595	0.262473	0.0345353	0.138141		0.20123
LF/HF	Male	WHtR	784	0.0910313	0.0647695	-0.0361127	0.218175	0.160283	0.320565		0.198658
LF/HF	Male	ABSI	784	-0.0250317	0.071555	-0.165496	0.115432	0.726565	0.83036		0.196747
LF/HF	Male	BAI	784	0.169482	0.0752403	0.0217842	0.317181	0.0245658	0.138141		0.201833
LF/HF	Male	WWI	784	0.0435884	0.0688886	-0.0916413	0.178818	0.527091	0.702787		0.197034
LF/HF	Female	BMI	2396	0.0938003	0.0257212	0.0433622	0.144238	0.000271188	0.00108475	**	0.201939
LF/HF	Female	WC	2396	0.0694157	0.0292443	0.0120688	0.126762	0.017692	0.035384	*	0.199384
LF/HF	Female	WHR	2396	0.00664791	0.0288179	-0.0498628	0.0631586	0.817578	0.817578		0.197514
LF/HF	Female	BFP	2396	0.108218	0.0286885	0.0519609	0.164475	0.000165767	0.00108475	**	0.202248
LF/HF	Female	WHtR	2396	0.0582687	0.0264391	0.00642279	0.110115	0.0276275	0.0442039	*	0.199125
LF/HF	Female	ABSI	2396	-0.0447666	0.0263168	-0.0963728	0.00683958	0.0890611	0.118748		0.198467
LF/HF	Female	BAI	2396	0.0670068	0.0255918	0.0168223	0.117191	0.00889303	0.0237148	*	0.199793
LF/HF	Female	WWI	2396	-0.0127377	0.0255229	-0.062787	0.0373116	0.617777	0.70603		0.19758
LFnorm	Male	BMI	784	1.77555	0.572192	0.652325	2.89878	0.00198463	0.0079385	**	0.0947038
LFnorm	Male	WC	784	1.16773	0.595441	-0.0011333	2.33659	0.050222	0.0803552		0.0879991
LFnorm	Male	WHR	784	0.626455	0.667287	-0.683444	1.93635	0.34812	0.397852		0.0845233
LFnorm	Male	BFP	784	2.06349	0.572654	0.939357	3.18762	0.000334111	0.00267289	**	0.0985489
LFnorm	Male	WHtR	784	1.25197	0.578749	0.115873	2.38807	0.0308274	0.0616548		0.0889717
LFnorm	Male	ABSI	784	-0.932589	0.639666	-2.18827	0.323089	0.145263	0.193685		0.0859853
LFnorm	Male	BAI	784	1.63048	0.673136	0.3091	2.95186	0.015654	0.041744	*	0.0903536
LFnorm	Male	WWI	784	0.0332488	0.61678	-1.1775	1.244	0.957023	0.957023		0.0834883
LFnorm	Female	BMI	2396	1.41401	0.372868	0.682831	2.14519	0.00015299	0.000611961	***	0.106949
LFnorm	Female	WC	2396	1.22853	0.423792	0.397496	2.05957	0.00377879	0.00755757	**	0.104722
LFnorm	Female	WHR	2396	0.879493	0.417472	0.0608488	1.69814	0.0352465	0.0469953	*	0.103239
LFnorm	Female	BFP	2396	1.75311	0.41567	0.938001	2.56822	2.56166e-05	0.000204933	***	0.108213
LFnorm	Female	WHtR	2396	1.12586	0.383059	0.3747	1.87703	0.00332287	0.00755757	**	0.10481
LFnorm	Female	ABSI	2396	-0.347864	0.381754	-1.09647	0.40074	0.362269	0.414021		0.101885
LFnorm	Female	BAI	2396	0.839842	0.371212	0.111912	1.56777	0.02376	0.038016	*	0.103494
LFnorm	Female	WWI	2396	0.197215	0.370075	-0.528486	0.922916	0.594148	0.594148		0.10168
Abbreviations: BMI , body mass index; WC , waist circumference; WHR , waist-to-hip ratio; BFP , body fat percentage; WHtR , waist-to-height ratio; ABSI , A Body Shape Index; BAI , Body Adiposity Index; WWI , Waist-to-Weight Index; HRV , heart rate variability; SDNN , standard deviation of NN intervals; LF/HF , ratio of low- to high-frequency power; LFnorm , normalized low-frequency power.
