# Supplementary material for: Association Between Obesity Indices and Heart Rate Variability: A Cross‐Sectional Study in Asian Young College Students
Source: Cardiol Res Pract. 2026 Jun 13;2026:5718188. doi: 10.1155/crp/5718188 (PMC13263787; doi:10.1155/crp/5718188)
Supplement: Supplementary file 5 — Supporting Information 5 Table S4. Detailed results of the four‐track parallel analysis. [file CRP-2026-5718188-s001.xlsx]

## Sheet: Track1_BestSubset
Table S4a.Detailed results of the four-track parallel analysis: best subsets
HRV	Model	Predictors	R2	AIC	BIC	N
SDNN	Single BMI	BMI	0.274687	8017.18	8059.64	3180
SDNN	Single WC	WC	0.273256	8023.45	8065.91	3180
SDNN	Single BFP	BFP	0.277511	8004.78	8047.23	3180
SDNN	Single WHtR	WHtR	0.273238	8023.53	8065.98	3180
SDNN	Single BAI	BAI	0.273453	8022.59	8065.05	3180
SDNN	Combo BMI WC	BMI, WC	0.274742	8018.95	8067.46	3180
SDNN	Combo BFP WHtR	BFP, WHtR	0.277656	8006.14	8054.66	3180
SDNN	Combo BMI WHtR	BMI, WHtR	0.274798	8018.7	8067.22	3180
SDNN	Combo BFP WC	BFP, WC	0.277513	8006.77	8055.29	3180
SDNN	Combo WHtR BAI	WHtR, BAI	0.273656	8023.7	8072.22	3180
SDNN	Full Trio	BFP, WHtR, BAI	0.278264	8005.46	8060.04	3180
SDNN	Full Clinical	BMI, WC, WHtR	0.274809	8020.65	8075.23	3180
LF/HF	Single BMI	BMI	0.188566	8373.98	8416.43	3180
LF/HF	Single WC	WC	0.197413	8339.12	8381.57	3180
LF/HF	Single BFP	BFP	0.179853	8407.95	8450.4	3180
LF/HF	Single WHtR	WHtR	0.188905	8372.65	8415.11	3180
LF/HF	Single BAI	BAI	0.17954	8409.16	8451.61	3180
LF/HF	Combo BMI WC	BMI, WC	0.197633	8340.25	8388.76	3180
LF/HF	Combo BFP WHtR	BFP, WHtR	0.19863	8336.29	8384.81	3180
LF/HF	Combo BMI WHtR	BMI, WHtR	0.189732	8371.41	8419.93	3180
LF/HF	Combo BFP WC	BFP, WC	0.206118	8306.44	8354.96	3180
LF/HF	Combo WHtR BAI	WHtR, BAI	0.197176	8342.06	8390.57	3180
LF/HF	Full Trio	BFP, WHtR, BAI	0.200183	8332.13	8386.71	3180
LF/HF	Full Clinical	BMI, WC, WHtR	0.206728	8306	8360.58	3180
LFnorm	Single BMI	BMI	0.100966	8699.99	8742.44	3180
LFnorm	Single WC	WC	0.106912	8678.89	8721.34	3180
LFnorm	Single BFP	BFP	0.088652	8743.25	8785.7	3180
LFnorm	Single WHtR	WHtR	0.0996815	8704.53	8746.98	3180
LFnorm	Single BAI	BAI	0.0885782	8743.51	8785.96	3180
LFnorm	Combo BMI WC	BMI, WC	0.106992	8680.6	8729.12	3180
LFnorm	Combo BFP WHtR	BFP, WHtR	0.104592	8689.14	8737.65	3180
LFnorm	Combo BMI WHtR	BMI, WHtR	0.101663	8699.52	8748.04	3180
LFnorm	Combo BFP WC	BFP, WC	0.110838	8666.88	8715.39	3180
LFnorm	Combo WHtR BAI	WHtR, BAI	0.10829	8675.97	8724.49	3180
LFnorm	Full Trio	BFP, WHtR, BAI	0.108601	8676.87	8731.45	3180
LFnorm	Full Clinical	BMI, WC, WHtR	0.113484	8659.4	8713.98	3180

## Sheet: Track2_RelImportance
Table S4b.Detailed results of the four-track parallel analysis:relative importance
HRV	Variable	Permutation Importance	Importance STD	N	Rel Importance Pct
SDNN	BMI	0.39565	0.00603644	3180	15.138
SDNN	WC	0.288638	0.00664457	3180	11.0436
SDNN	WHR	0.26523	0.00325089	3180	10.148
SDNN	BFP	0.593391	0.0128488	3180	22.7038
SDNN	WHtR	0.233201	0.00452496	3180	8.92254
SDNN	ABSI	0.249923	0.00606182	3180	9.56233
SDNN	BAI	0.301923	0.00361431	3180	11.5519
SDNN	WWI	0.285664	0.0057577	3180	10.9298
LF/HF	BMI	0.450184	0.0201261	3180	13.9001
LF/HF	WC	0.566227	0.0442502	3180	17.4831
LF/HF	WHR	0.221467	0.0102926	3180	6.83813
LF/HF	BFP	1.23327	0.042442	3180	38.079
LF/HF	WHtR	0.204401	0.00985526	3180	6.31119
LF/HF	ABSI	0.156632	0.00287814	3180	4.83626
LF/HF	BAI	0.186208	0.00582047	3180	5.74945
LF/HF	WWI	0.220321	0.00950936	3180	6.80274
LFnorm	BMI	0.332489	0.00671476	3180	13.4898
LFnorm	WC	0.468722	0.015692	3180	19.0171
LFnorm	WHR	0.328556	0.00490454	3180	13.3302
LFnorm	BFP	0.360354	0.00776992	3180	14.6203
LFnorm	WHtR	0.206273	0.0038001	3180	8.36894
LFnorm	ABSI	0.235783	0.0056468	3180	9.56622
LFnorm	BAI	0.283554	0.0044944	3180	11.5044
LFnorm	WWI	0.249014	0.00406789	3180	10.103

## Sheet: Track3_ElasticNet
Table S4c.Detailed results of the four-track parallel analysis:elastic net
HRV	Best l1 ratio	Best alpha	CV R2	Selected Vars	Non Zero Count	N
SDNN	0.1	0.00516916	0.280614	BMI, WC, WHR, BFP, ABSI, BAI, WWI	7	3180
LF/HF	1	0.000417834	0.223651	BMI, WC, WHR, BFP, WHtR, ABSI, WWI	7	3180
LFnorm	1	0.0189919	0.116943	BMI, WC, BFP, BAI	4	3180

## Sheet: Track4_Incremental
Table S4d.Detailed results of the four-track parallel analysis:incremental value tests
HRV	Baseline Model	Added Var	Delta R2	P Delta	AIC Base	AIC Full	Delta AIC	Base R2	Full R2	N
SDNN	BFP	BMI	0.00021549	0.33072	8004.78	8005.83	1.05139	0.277511	0.277727	3180
SDNN	BFP	WC	1.3155e-06	0.939426	8004.78	8006.77	1.99421	0.277511	0.277513	3180
SDNN	BFP	WHR	1.39842e-05	0.804317	8004.78	8006.72	1.93845	0.277511	0.277525	3180
SDNN	BFP	WHtR	0.000144206	0.426226	8004.78	8006.14	1.36522	0.277511	0.277656	3180
SDNN	BFP	ABSI	7.06724e-06	0.860189	8004.78	8006.75	1.96889	0.277511	0.277518	3180
SDNN	BFP	BAI	0.000747233	0.0700513	8004.78	8003.49	-1.29061	0.277511	0.278259	3180
SDNN	BFP	WWI	7.25121e-05	0.572618	8004.78	8006.46	1.68083	0.277511	0.277584	3180
LF/HF	BFP	BMI	0.0366396	2.20535e-33	8407.95	8264.61	-143.336	0.179853	0.216492	3180
LF/HF	BFP	WC	0.0262651	2.98607e-24	8407.95	8306.44	-101.505	0.179853	0.206118	3180
LF/HF	BFP	WHR	0.0131157	8.65259e-13	8407.95	8358.68	-49.2652	0.179853	0.192968	3180
LF/HF	BFP	WHtR	0.0187777	1.02834e-17	8407.95	8336.29	-71.6542	0.179853	0.19863	3180
LF/HF	BFP	ABSI	0.0026969	0.0012291	8407.95	8399.47	-8.47408	0.179853	0.18255	3180
LF/HF	BFP	BAI	0.000145119	0.453767	8407.95	8409.38	1.43727	0.179853	0.179998	3180
LF/HF	BFP	WWI	0.00302366	0.0006203	8407.95	8398.2	-9.74544	0.179853	0.182876	3180
LFnorm	BFP	BMI	0.0324329	8.17689e-27	8743.25	8630.02	-113.232	0.088652	0.121085	3180
LFnorm	BFP	WC	0.0221859	9.49069e-19	8743.25	8666.88	-76.3719	0.088652	0.110838	3180
LFnorm	BFP	WHR	0.0152916	2.3757e-13	8743.25	8691.44	-51.8104	0.088652	0.103944	3180
LFnorm	BFP	WHtR	0.0159397	7.39182e-14	8743.25	8689.14	-54.1111	0.088652	0.104592	3180
LFnorm	BFP	ABSI	0.00198717	0.00850979	8743.25	8738.31	-4.94147	0.088652	0.0906392	3180
LFnorm	BFP	BAI	0.000199999	0.404105	8743.25	8744.55	1.30206	0.088652	0.088852	3180
LFnorm	BFP	WWI	0.00235909	0.00414245	8743.25	8737.01	-6.24233	0.088652	0.0910111	3180

## Sheet: Interaction_Effects
Table S4e.Interaction Effects
HRV	Variable	Interaction Term	β	p	N	FDR p	Significant FDR
SDNN	BMI	Q('BMI'):SEX Male	-0.0134899	0.684831	3180	0.986179	FALSE
SDNN	WC	Q('WC'):SEX Male	0.0120927	0.731442	3180	0.986179	FALSE
SDNN	WHR	Q('WHR'):SEX Male	-0.00466733	0.901788	3180	0.986179	FALSE
SDNN	BFP	Q('BFP'):SEX Male	-0.0180694	0.600576	3180	0.986179	FALSE
SDNN	WHtR	Q('WHtR'):SEX Male	0.00510041	0.878445	3180	0.986179	FALSE
SDNN	BAI	Q('BAI'):SEX Male	-0.000644994	0.986179	3180	0.986179	FALSE
LF/HF	BMI	Q('BMI'):SEX Male	0.0254851	0.457493	3180	0.986179	FALSE
LF/HF	WC	Q('WC'):SEX Male	0.0322163	0.376049	3180	0.986179	FALSE
LF/HF	WHR	Q('WHR'):SEX Male	0.0345892	0.375745	3180	0.986179	FALSE
LF/HF	BFP	Q('BFP'):SEX Male	0.0378824	0.28739	3180	0.986179	FALSE
LF/HF	WHtR	Q('WHtR'):SEX Male	0.0507951	0.139936	3180	0.986179	FALSE
LF/HF	BAI	Q('BAI'):SEX Male	0.0880699	0.0216719	3180	0.390094	FALSE
LFnorm	BMI	Q('BMI'):SEX Male	0.00996677	0.784185	3180	0.986179	FALSE
LFnorm	WC	Q('WC'):SEX Male	-0.0112476	0.771013	3180	0.986179	FALSE
LFnorm	WHR	Q('WHR'):SEX Male	-0.0227865	0.582573	3180	0.986179	FALSE
LFnorm	BFP	Q('BFP'):SEX Male	0.00751706	0.842248	3180	0.986179	FALSE
LFnorm	WHtR	Q('WHtR'):SEX Male	-0.000673122	0.985303	3180	0.986179	FALSE
LFnorm	BAI	Q('BAI'):SEX Male	0.0405464	0.320037	3180	0.986179	FALSE
Abbreviations: BMI , body mass index; WC , waist circumference; WHR , waist-to-hip ratio; BFP , body fat percentage; WHtR , waist-to-height ratio; ABSI , A Body Shape Index; BAI , Body Adiposity Index; WWI , Waist-to-Weight Index; HRV , heart rate variability; SDNN , standard deviation of NN intervals; LF/HF , ratio of low- to high-frequency power; LFnorm , normalized low-frequency power.
