# Supplementary material for: Association Between Obesity Indices and Heart Rate Variability: A Cross‐Sectional Study in Asian Young College Students
Source: Cardiol Res Pract. 2026 Jun 13;2026:5718188. doi: 10.1155/crp/5718188 (PMC13263787; doi:10.1155/crp/5718188)
Supplement: Supplementary file 6 — Supporting Information 6 Table S5. Sensitivity analysis results. [file CRP-2026-5718188-s005.xlsx]

## Sheet: Sheet1
Table S5.Sensitivity Analysis Results
Label	N	HRV	Covariates	Best alpha	Best l1 ratio	cv r2	Selected vars
Replace HRV Overall Function	3180	rMSSD	['BMI', 'WC', 'WHR', 'BFP', 'WHtR', 'ABSI', 'BAI', 'WWI', 'AGE', 'PACE', 'HR', 'TIME 2', 'TIME 3']	0.143845	0.9	0.264788	['WC', 'BFP', 'BAI', 'WWI', 'AGE', 'PACE', 'HR', 'TIME 2']
Replace HRV Symp Vag Balance	3180	HFnorm	['BMI', 'WC', 'WHR', 'BFP', 'WHtR', 'ABSI', 'BAI', 'WWI', 'AGE', 'PACE', 'HR', 'TIME 2', 'TIME 3']	0.0001	1	0.349989	['BMI', 'WC', 'WHR', 'BFP', 'WHtR', 'ABSI', 'BAI', 'WWI', 'AGE', 'PACE', 'HR', 'TIME 2', 'TIME 3']
Replace HRV Specific Modulation	3180	pNN50	['BMI', 'WC', 'WHR', 'BFP', 'WHtR', 'ABSI', 'BAI', 'WWI', 'AGE', 'PACE', 'HR', 'TIME 2', 'TIME 3']	0.078476	1	0.462588	['WC', 'BFP', 'BAI', 'WWI', 'AGE', 'PACE', 'HR', 'TIME 2']
Extreme Excluded SDNN	3115	SDNN	['BMI', 'WC', 'WHR', 'BFP', 'WHtR', 'ABSI', 'BAI', 'WWI', 'AGE', 'PACE', 'HR', 'TIME 2', 'TIME 3']	0.0127427	0.1	0.259027	['BMI', 'WC', 'WHR', 'BFP', 'WHtR', 'ABSI', 'BAI', 'WWI', 'AGE', 'PACE', 'HR', 'TIME 2', 'TIME 3']
Extreme Excluded LF/HF	3115	LF/HF	['BMI', 'WC', 'WHR', 'BFP', 'WHtR', 'ABSI', 'BAI', 'WWI', 'AGE', 'PACE', 'HR', 'TIME 2', 'TIME 3']	0.0001	1	0.216122	['BMI', 'WC', 'WHR', 'BFP', 'WHtR', 'ABSI', 'BAI', 'WWI', 'AGE', 'PACE', 'HR', 'TIME 2', 'TIME 3']
Extreme Excluded LFnorm	3115	LFnorm	['BMI', 'WC', 'WHR', 'BFP', 'WHtR', 'ABSI', 'BAI', 'WWI', 'AGE', 'PACE', 'HR', 'TIME 2', 'TIME 3']	0.263665	1	0.0446481	['BMI', 'WC', 'WHR', 'BFP', 'BAI', 'AGE', 'HR', 'TIME 3']
Use TVED SDNN	3180	SDNN	['BMI', 'WC', 'WHR', 'BFP', 'WHtR', 'ABSI', 'BAI', 'WWI', 'AGE', 'TVED', 'HR', 'TIME 2', 'TIME 3']	0.0127427	0.1	0.265446	['BMI', 'WC', 'WHR', 'BFP', 'WHtR', 'ABSI', 'BAI', 'WWI', 'AGE', 'TVED', 'HR', 'TIME 2', 'TIME 3']
Use TVED LF/HF	3180	LF/HF	['BMI', 'WC', 'WHR', 'BFP', 'WHtR', 'ABSI', 'BAI', 'WWI', 'AGE', 'TVED', 'HR', 'TIME 2', 'TIME 3']	0.0001	1	0.216393	['BMI', 'WC', 'WHR', 'BFP', 'WHtR', 'ABSI', 'BAI', 'WWI', 'AGE', 'TVED', 'HR', 'TIME 2', 'TIME 3']
Use TVED LFnorm	3180	LFnorm	['BMI', 'WC', 'WHR', 'BFP', 'WHtR', 'ABSI', 'BAI', 'WWI', 'AGE', 'TVED', 'HR', 'TIME 2', 'TIME 3']	0.263665	0.1	0.039116	['BMI', 'WC', 'WHR', 'BFP', 'WHtR', 'ABSI', 'BAI', 'WWI', 'AGE', 'TVED', 'HR', 'TIME 2', 'TIME 3']
Combined Sensitivity rMSSD	3115	rMSSD	['BMI', 'WC', 'WHR', 'BFP', 'WHtR', 'ABSI', 'BAI', 'WWI', 'AGE', 'TVED', 'HR', 'TIME 2', 'TIME 3']	0.143845	1	0.259677	['WC', 'BFP', 'BAI', 'WWI', 'AGE', 'TVED', 'HR', 'TIME 2']
Combined Sensitivity HFnorm	3115	HFnorm	['BMI', 'WC', 'WHR', 'BFP', 'WHtR', 'ABSI', 'BAI', 'WWI', 'AGE', 'TVED', 'HR', 'TIME 2', 'TIME 3']	0.0001	1	0.351408	['BMI', 'WC', 'WHR', 'BFP', 'WHtR', 'ABSI', 'BAI', 'WWI', 'AGE', 'TVED', 'HR', 'TIME 2', 'TIME 3']
Combined Sensitivity pNN50	3115	pNN50	['BMI', 'WC', 'WHR', 'BFP', 'WHtR', 'ABSI', 'BAI', 'WWI', 'AGE', 'TVED', 'HR', 'TIME 2', 'TIME 3']	0.0428133	1	0.461866	['WC', 'BFP', 'BAI', 'WWI', 'AGE', 'TVED', 'HR', 'TIME 2']
Abbreviations: BMI , body mass index; WC , waist circumference; WHR , waist-to-hip ratio; BFP , body fat percentage; WHtR , waist-to-height ratio; ABSI , A Body Shape Index; BAI , Body Adiposity Index; WWI , Waist-to-Weight Index; HRV , heart rate variability; SDNN , standard deviation of NN intervals; rMSSD , root mean square of successive differences; SDSD , standard deviation of successive dif…
